# Supplementary material for: The Global Prevalence of and Factors Associated with Parasitic Coinfection in People Living with Viruses: A Systematic Review and Meta-Analysis
Source: Pathogens. 2025 May 27;14(6):534. doi: 10.3390/pathogens14060534 (PMC12195843; doi:10.3390/pathogens14060534)
Supplement: Supplementary file 1 [file pathogens-14-00534-s001.zip]

Archive with 1 entries (1 files):
- pathogens-3593236-supplementary.pdf
